# Supplementary material for: A Switched Algorithm for Adaptive Feedback Cancellation Using Pre-Filters in Hearing Aids
Source: Audiol Res. 2021 Aug 9;11(3):389–409. doi: 10.3390/audiolres11030037 (PMC8395445; doi:10.3390/audiolres11030037)
Supplement: Supplementary file 1 [file audiolres-11-00037-s001.zip]

Archive with 57 entries (51 files):
- Code_for_JAR/
- Code_for_JAR/Code_for_JAR/
- Code_for_JAR/Code_for_JAR/CommonFunc/
- Code_for_JAR/Code_for_JAR/CommonFunc/AP_alg.m
- Code_for_JAR/Code_for_JAR/CommonFunc/DelaySample.m
- Code_for_JAR/Code_for_JAR/CommonFunc/FilterSample.m
- Code_for_JAR/Code_for_JAR/CommonFunc/Obj_estimate/
- Code_for_JAR/Code_for_JAR/CommonFunc/Obj_estimate/addnoise_asl.m
- Code_for_JAR/Code_for_JAR/CommonFunc/Obj_estimate/apply_filter.m
- Code_for_JAR/Code_for_JAR/CommonFunc/Obj_estimate/apply_filters.m
- Code_for_JAR/Code_for_JAR/CommonFunc/Obj_estimate/apply_VAD.m
- Code_for_JAR/Code_for_JAR/CommonFunc/Obj_estimate/composite.m
- Code_for_JAR/Code_for_JAR/CommonFunc/Obj_estimate/comp_cep.m
- Code_for_JAR/Code_for_JAR/CommonFunc/Obj_estimate/comp_fwseg.m
- Code_for_JAR/Code_for_JAR/CommonFunc/Obj_estimate/comp_fwseg_mars.m
- Code_for_JAR/Code_for_JAR/CommonFunc/Obj_estimate/comp_fwseg_variant.m
- Code_for_JAR/Code_for_JAR/CommonFunc/Obj_estimate/comp_is.m
- Code_for_JAR/Code_for_JAR/CommonFunc/Obj_estimate/comp_llr.m
- Code_for_JAR/Code_for_JAR/CommonFunc/Obj_estimate/comp_llr2.asv
- Code_for_JAR/Code_for_JAR/CommonFunc/Obj_estimate/comp_llr2.m
- Code_for_JAR/Code_for_JAR/CommonFunc/Obj_estimate/comp_snr.m
- Code_for_JAR/Code_for_JAR/CommonFunc/Obj_estimate/comp_wss.m
- Code_for_JAR/Code_for_JAR/CommonFunc/Obj_estimate/crude_align.m
- Code_for_JAR/Code_for_JAR/CommonFunc/Obj_estimate/DC_block.m
- Code_for_JAR/Code_for_JAR/CommonFunc/Obj_estimate/enhanced.wav
- Code_for_JAR/Code_for_JAR/CommonFunc/Obj_estimate/FFTNXCorr.m
- Code_for_JAR/Code_for_JAR/CommonFunc/Obj_estimate/fix_power_level.m
- Code_for_JAR/Code_for_JAR/CommonFunc/Obj_estimate/id_searchwindows.m
- Code_for_JAR/Code_for_JAR/CommonFunc/Obj_estimate/id_utterances.m
- Code_for_JAR/Code_for_JAR/CommonFunc/Obj_estimate/input_filter.m
- Code_for_JAR/Code_for_JAR/CommonFunc/Obj_estimate/pesq.m
- Code_for_JAR/Code_for_JAR/CommonFunc/Obj_estimate/pesq2.m
- Code_for_JAR/Code_for_JAR/CommonFunc/Obj_estimate/pesq_psychoacoustic_model.m
- Code_for_JAR/Code_for_JAR/CommonFunc/Obj_estimate/pow_of.m
- Code_for_JAR/Code_for_JAR/CommonFunc/Obj_estimate/readme.pdf
- Code_for_JAR/Code_for_JAR/CommonFunc/Obj_estimate/readme.txt
- Code_for_JAR/Code_for_JAR/CommonFunc/Obj_estimate/setup_global.m
- Code_for_JAR/Code_for_JAR/CommonFunc/Obj_estimate/sp04.wav
- Code_for_JAR/Code_for_JAR/CommonFunc/Obj_estimate/sp04_babble_sn10.wav
- Code_for_JAR/Code_for_JAR/CommonFunc/Obj_estimate/split_align.m
- Code_for_JAR/Code_for_JAR/CommonFunc/Obj_estimate/time_align.m
- Code_for_JAR/Code_for_JAR/CommonFunc/Obj_estimate/utterance_locate.m
- Code_for_JAR/Code_for_JAR/CommonFunc/Obj_estimate/utterance_split.m
- Code_for_JAR/Code_for_JAR/CommonFunc/Obj_estimate/white_noise.wav
- Code_for_JAR/Code_for_JAR/CommonFunc/swPemAFCinit.m
- Code_for_JAR/Code_for_JAR/CommonFunc/swPemAFC_Modified_SC.asv
- Code_for_JAR/Code_for_JAR/CommonFunc/swPemAFC_Modified_SC.m
- Code_for_JAR/Code_for_JAR/data_files/
- Code_for_JAR/Code_for_JAR/data_files/FeedbackPath.mat
- Code_for_JAR/Code_for_JAR/data_files/HeadMid2_Music_Vol095_0dgs_m1.mat
- Code_for_JAR/Code_for_JAR/data_files/HeadMid2_Speech_Vol095_0dgs_m1.mat
- Code_for_JAR/Code_for_JAR/data_files/mFBPathIRs16kHz_FF.mat
- Code_for_JAR/Code_for_JAR/data_files/mFBPathIRs16kHz_PhoneNear.mat
- Code_for_JAR/Code_for_JAR/main.asv
- Code_for_JAR/Code_for_JAR/main.m
- Code_for_JAR/Code_for_JAR/SimResults/
- Code_for_JAR/Code_for_JAR/SimResults/swPEMSC_P6_mu1_0.0008_mu2_0.8_K30_La20_spch.mat
