# Supplementary material for: A Switched Algorithm for Adaptive Feedback Cancellation Using Pre-Filters in Hearing Aids
Source: Audiol Res. 2021 Aug 9;11(3):389–409. doi: 10.3390/audiolres11030037 (PMC8395445; doi:10.3390/audiolres11030037)
Supplement: Supplementary file 1 [file audiolres-11-00037-s001.zip › Code_for_JAR/Code_for_JAR/CommonFunc/AP_alg.m]

function [u_ap] = AP_alg( L,Nh,TDL_u_in )

% Affine Projection Filter

% u(n) - Input signal, dimension: Nx1
% Uap - Affine input matrix, dimenson: NxL
% L - projection order
% Nh - filter length
% N - total number of samples
% d(n)-desired signal
% w(n) - adaptive filter coefficients vector
% e(n) - error at step n
% y(n) - adaptive filter output

%% Set up parameters

% N=40;                               % total number of samples
% L=4;                              % projection order
% Nh=8;                               % the length of filter
% mu_ap=0.01;                         % step size of APA
% offset=10^(-3);

% d=randn(Lpo,1);
% u=randn(N,1);
% w=zeros(Lg,1);
% e=zeros(N,1);
% y=zeros(N,1);

% delay=0;
% u_delay=zeros(N+delay,1);
% u_ap=zeros(Nh,L);
% TDL_u_in=zeros(N*L,1);
% TDL_u_out=zeros(N*L,1);
    
% for k=1:N
%     u(k+delay)=u(k);
%     TDL_u_out=[u;TDL_u_in(1:end-1,1)];      % length N*Lpo
    
    for i=1:L
       u_ap(:,i)=  TDL_u_in(i:Nh+(i-1),1);
    end
%     y=TDL_u_ap'*w;
%     e=d-y;
    % estimate the filter coefficients w(n)
%     w=w+mu_ap*TDL_u_ap*((TDL_u_ap'*TDL_u_ap+offset)^(-1)*e);
%     

% disp(TDL_u_ap)         
                          
   

end
