# Supplementary material for: A Switched Algorithm for Adaptive Feedback Cancellation Using Pre-Filters in Hearing Aids
Source: Audiol Res. 2021 Aug 9;11(3):389–409. doi: 10.3390/audiolres11030037 (PMC8395445; doi:10.3390/audiolres11030037)
Supplement: Supplementary file 1 [file audiolres-11-00037-s001.zip › Code_for_JAR/Code_for_JAR/CommonFunc/Obj_estimate/crude_align.m]

function crude_align( ref_logVAD, ref_Nsamples, deg_logVAD, ...
    deg_Nsamples, Utt_id)

global Downsample 
global Nutterances Largest_uttsize Nsurf_samples Crude_DelayEst
global Crude_DelayConf UttSearch_Start UttSearch_End Utt_DelayEst
global Utt_Delay Utt_DelayConf Utt_Start Utt_End
global MAXNUTTERANCES WHOLE_SIGNAL
global pesq_mos subj_mos cond_nr 

if (Utt_id== WHOLE_SIGNAL )
    nr = floor( ref_Nsamples/ Downsample);
    nd = floor( deg_Nsamples/ Downsample);
    startr= 1;
    startd= 1;
elseif Utt_id== MAXNUTTERANCES
    startr= UttSearch_Start(MAXNUTTERANCES);
    startd= startr+ Utt_DelayEst(MAXNUTTERANCES)/ Downsample;
    if ( startd< 0 )
        startr= 1- Utt_DelayEst(MAXNUTTERANCES)/ Downsample;
        startd= 1;
    end

    nr= UttSearch_End(MAXNUTTERANCES)- startr;
    nd= nr;
    
    if( startd+ nd> floor( deg_Nsamples/ Downsample) )
        nd= floor( deg_Nsamples/ Downsample)- startd;
    end
%     fprintf( 'nr,nd is %d,%d\n', nr, nd);
    
else
    startr= UttSearch_Start(Utt_id);
    startd= startr+ Crude_DelayEst/ Downsample; 
    
    if ( startd< 0 )       
        startr= 1- Crude_DelayEst/ Downsample;
        startd= 1;
    end

    nr= UttSearch_End(Utt_id)- startr;
    nd = nr;
    if( startd+ nd> floor( deg_Nsamples/ Downsample)+ 1)
        nd = floor( deg_Nsamples/ Downsample)- startd+ 1;
    end
end

max_Y= 0.0;
I_max_Y= nr;
if( (nr> 1) && (nd> 1) )
    Y= FFTNXCorr( ref_logVAD, startr, nr, deg_logVAD, startd, nd);
    [max_Y, I_max_Y]= max( Y);
    if (max_Y<= 0)
        max_Y= 0;
        I_max_Y= nr;
    end
end

% fprintf( 'max_Y, I_max_Y is %f, %d\n', max_Y, I_max_Y);

if( Utt_id== WHOLE_SIGNAL )
    Crude_DelayEst= (I_max_Y- nr)* Downsample;
    Crude_DelayConf= 0.0;
%     fprintf( 1, 'I_max_Y, nr, Crude_DelayEst is %f, %f, %f\n', ...
%         I_max_Y, nr, Crude_DelayEst);
elseif( Utt_id == MAXNUTTERANCES )
    Utt_Delay(MAXNUTTERANCES)= (I_max_Y- nr)* Downsample+ ...
        Utt_DelayEst(MAXNUTTERANCES);    
%     fprintf( 'startr, startd, nr, nd, I_max, Utt_Delay[%d] is %d, %d, %d, %d, %d, %d\n', ...
% 			MAXNUTTERANCES, startr, startd, nr, nd, ...
%             I_max_Y, Utt_Delay(MAXNUTTERANCES) );
else
%     fprintf( 'I_max_Y, nr is %d, %d\n', I_max_Y, nr);
    Utt_DelayEst(Utt_id)= (I_max_Y- nr)* Downsample+ ... 
        Crude_DelayEst;    
end
    
