# Supplementary material for: A Switched Algorithm for Adaptive Feedback Cancellation Using Pre-Filters in Hearing Aids
Source: Audiol Res. 2021 Aug 9;11(3):389–409. doi: 10.3390/audiolres11030037 (PMC8395445; doi:10.3390/audiolres11030037)
Supplement: Supplementary file 1 [file audiolres-11-00037-s001.zip › Code_for_JAR/Code_for_JAR/CommonFunc/Obj_estimate/DC_block.m]

function mod_data= DC_block( data, Nsamples)

global Downsample DATAPADDING_MSECS SEARCHBUFFER

ofs= SEARCHBUFFER* Downsample;
mod_data= data;

%compute dc component, it is a little weird
facc= sum( data( ofs+ 1: Nsamples- ofs))/ Nsamples; 
mod_data( ofs+ 1: Nsamples- ofs)= data( ofs+ 1: Nsamples- ofs)- facc;

mod_data( ofs+ 1: ofs+ Downsample)= mod_data( ofs+ 1: ofs+ Downsample).* ...
    ( 0.5+ (0: Downsample- 1))/ Downsample;

mod_data( Nsamples- ofs: -1: Nsamples- ofs-Downsample+ 1)= ...
    mod_data( Nsamples- ofs: -1: Nsamples- ofs-Downsample+ 1).* ...
    ( 0.5+ (0: Downsample- 1))/ Downsample;


     
    
