# Supplementary material for: A Switched Algorithm for Adaptive Feedback Cancellation Using Pre-Filters in Hearing Aids
Source: Audiol Res. 2021 Aug 9;11(3):389–409. doi: 10.3390/audiolres11030037 (PMC8395445; doi:10.3390/audiolres11030037)
Supplement: Supplementary file 1 [file audiolres-11-00037-s001.zip › Code_for_JAR/Code_for_JAR/CommonFunc/Obj_estimate/input_filter.m]

function [mod_ref_data, mod_deg_data]= input_filter( ref_data, ref_Nsamples, ...
    deg_data, deg_Nsamples)

mod_ref_data= DC_block( ref_data, ref_Nsamples);
mod_deg_data= DC_block( deg_data, deg_Nsamples);

mod_ref_data= apply_filters( mod_ref_data, ref_Nsamples);
mod_deg_data= apply_filters( mod_deg_data, deg_Nsamples);
