# Supplementary material for: A Switched Algorithm for Adaptive Feedback Cancellation Using Pre-Filters in Hearing Aids
Source: Audiol Res. 2021 Aug 9;11(3):389–409. doi: 10.3390/audiolres11030037 (PMC8395445; doi:10.3390/audiolres11030037)
Supplement: Supplementary file 1 [file audiolres-11-00037-s001.zip › Code_for_JAR/Code_for_JAR/CommonFunc/Obj_estimate/readme.txt]

This folder contains implementations of objective measures (Chapters 10 and 11):

	MATLAB file	Description					Reference
-----------------------------------------------------------------------------------
	comp_snr.m	Overall and segmental SNR			[1]

	comp_wss.m	Weighted-spectral slope metric			[2]

	comp_llr.m	Likelihood-ratio measure			[3]

	comp_is.m	Itakura-Saito measure				[3]
	comp_cep.m	Cepstral distance measure			[4]
	comp_fwseg	Freq. weighted segm. SNR (fwSNRseg)    	        [5],Chap 11,
									Eq. 11.5 
	comp_fwseg_variant   Frequency-variant fwSNRseg measure		Chapter 10, 
									Eq. 10.24
	comp_fwseg_mars	    Frequency variant fwSNRseg measure 		Chap 10,
			    based on MARS analysis			Sec. 10.5.4	 									

	pesq.m		PESQ measure					[6]

	composite.m	A composite measure				[7]


	addnoise_asl.m	Adds noise to the clean signal at specified SNR 
			based on active speech level.			[8]

---------------------------------------------------------------------------------
USAGE

>>   [snr_mean, segsnr_mean]= compSNR(cleanFile.wav, enhdFile.wav);
      where 'snr_mean' is the global overall SNR and 'segsnr_mean' is the 
      segmental SNR.

>>   wss_mean = comp_wss(cleanFile.wav, enhancedFile.wav);

>>   llr_mean= comp_llr(cleanFile.wav, enhancedFile.wav);

>>    is_mean = comp_is(cleanFile.wav, enhancedFile.wav);

>>    cep_mean = comp_cep(cleanFile.wav, enhancedFile.wav);

>>    fwSNRseg = comp_fwseg(cleanFile.wav, enhancedFile.wav);

>>    [SIG,BAK,OVL]=comp_fwseg_variant(cleanFile.wav, enhancedFile.wav);
	where   'SIG' is the predicted rating of speech distortion,
		'BAK' is the predicted rating of background noise distortion,
		'OVL' is the predicted rating of overall quality.

>>    [SIG,BAK,OVL]=comp_fwseg_mars(cleanFile.wav, enhancedFile.wav);

>>    pesq_mean = pesq(cleanFile.wav, enhancedFile.wav);
	       Only sampling frequencies of 8000 Hz or 16000 Hz are supported.

>>    [Csig,Cbak,Covl]=composite(cleanFile.wav, enhancedFile.wav);
	where   'Csig' is the predicted rating of speech distortion,
		'Cbak' is the predicted rating of background noise distortion,
		'Covl' is the predicted rating of overall quality.

>> 	addnoise_asl(cleanfile.wav, noisefile.wav, outfile.wav, SNRlevel)

---------------------------------------------------------------------------

REFERENCES:
[1] 	Hansen, J. and Pellom, B. (1998). An effective quality evaluation
	protocol for speech enhancement algorithms. Inter. Conf. on Spoken 
	Language Processing, 7(2819), 2822
[2] 	Klatt, D. (1982). Prediction of perceived phonetic distance from 
	critical band spectra. Proc. IEEE Int. Conf. Acoust. , Speech, 
	Signal Processing, 7, 1278-1281.
[3] 	Quackenbush, S., Barnwell, T., and Clements, M. (1988). Objective
	 measures of speech quality. NJ: Prentice-Hall, Eaglewood Cliffs.

[4]	Kitawaki, N., Nagabuchi, H., and Itoh, K. (1988). Objective quality
	evaluation for low bit-rate speech coding systems. IEEE J. Select.
	Areas in Comm., 6(2), 262-273.
[5] 	Tribolet, J., Noll, P., McDermott, B., and Crochiere, R. E. (1978).
	 A study of complexity and quality of speech waveform coders. Proc. 
	IEEE Int. Conf. Acoust. , Speech, Signal Processing, 586-590.
[6] 	ITU (2000). Perceptual evaluation of speech quality (PESQ), and 
	objective method for end-to-end speech quality assessment of 
	narrowband telephone networks and speech codecs. ITU-T
	Recommendation P. 862
[7] 	Hu, Y. and Loizou, P. (2006). Evaluation of objective measures 
	for speech enhancement. Proc. Interspeech
[8] 	ITU-T (1993). Objective measurement of active speech level. ITU-T 
	Recommendation P. 56


Copyright (c) 2006 by Philipos C. Loizou
$Revision: 0.0 $  $Date: 07/30/2006 $
------------------------------------------------------------------------------
