# Supplementary material for: A Switched Algorithm for Adaptive Feedback Cancellation Using Pre-Filters in Hearing Aids
Source: Audiol Res. 2021 Aug 9;11(3):389–409. doi: 10.3390/audiolres11030037 (PMC8395445; doi:10.3390/audiolres11030037)
Supplement: Supplementary file 1 [file audiolres-11-00037-s001.zip › Code_for_JAR/Code_for_JAR/CommonFunc/Obj_estimate/utterance_locate.m]

function utterance_locate (ref_data, ref_Nsamples, ref_VAD, ref_logVAD,...
    deg_data, deg_Nsamples, deg_VAD, deg_logVAD);

global Nutterances Utt_Delay Utt_DelayConf Utt_Start Utt_End Utt_DelayEst

id_searchwindows( ref_VAD, ref_Nsamples, deg_VAD, deg_Nsamples);

for Utt_id= 1: Nutterances
    %fprintf( 1, 'Utt_id is %d\n', Utt_id);
    crude_align( ref_logVAD, ref_Nsamples, deg_logVAD, deg_Nsamples, Utt_id);
    time_align(ref_data, ref_Nsamples, ...
        deg_data, deg_Nsamples, Utt_id);
end

id_utterances( ref_Nsamples, ref_VAD, deg_Nsamples);


utterance_split( ref_data, ref_Nsamples, ref_VAD, ref_logVAD, ...
    deg_data, deg_Nsamples, deg_VAD, deg_logVAD); 
